# Supplementary material for: Impact of Different Durations of Fasting on Intestinal Autophagy and Serum Metabolome in Broiler Chicken
Source: Animals (Basel). 2021 Jul 23;11(8):2183. doi: 10.3390/ani11082183 (PMC8388447; doi:10.3390/ani11082183)
Supplement: Supplementary file 1 [file animals-11-02183-s001.zip]

Archive with 1 entries (1 files):
- animals-1273523-supplementary.pdf
